# Supplementary material for: A metagenomic survey of soil microbial communities along a rehabilitation chronosequence after iron ore mining
Source: Sci Data. 2019 Feb 12;6:190008. doi: 10.1038/sdata.2019.8 (PMC6371960; doi:10.1038/sdata.2019.8)
Supplement: Supplementary file 1 [file sdata20198-isa1.zip]

Archive with 3 entries (3 files):
- i_Investigation.txt
- s_Oliveira403A_study.txt
- a_Oliveira403A_assay.txt
