# Supplementary material for: A metagenomic survey of soil microbial communities along a rehabilitation chronosequence after iron ore mining
Source: Sci Data. 2019 Feb 12;6:190008. doi: 10.1038/sdata.2019.8 (PMC6371960; doi:10.1038/sdata.2019.8)
Supplement: Supplementary file 1 [file sdata20198-isa1.zip › i_Investigation.txt]

# Investigation File generated for Scientific Data with Investigation File Authoring Tool version 0.1.0 on 29/12/2018 - This metadata file is CC0
ONTOLOGY SOURCE REFERENCE
Term Source Name	GAZ	OBI	ERO	XCO	ENVO	EFO
Term Source File	http://data.bioontology.org/ontologies/GAZ	http://data.bioontology.org/ontologies/OBI	http://data.bioontology.org/ontologies/ERO	http://data.bioontology.org/ontologies/XCO	http://data.bioontology.org/ontologies/ENVO	http://data.bioontology.org/ontologies/EFO
Term Source Version	$Revision: 1.512 $	2014-08-18	2013-08-02	4.18		2.102
Term Source Description	Gazetteer	Ontology for Biomedical Investigations	Eagle-I Research Resource Ontology	Experimental Conditions Ontology	Environment Ontology	Experimental Factor Ontology
INVESTIGATION
Investigation Identifier
Investigation Title
Investigation Description
Investigation Submission Date
Investigation Public Release Date
INVESTIGATION PUBLICATIONS
Investigation PubMed ID
Investigation Publication DOI
Investigation Publication Author List
Investigation Publication Title
Investigation Publication Status
Investigation Publication Status Term Accession Number
Investigation Publication Status Term Source REF
INVESTIGATION CONTACTS
Investigation Person Last Name
Investigation Person Mid Initials
Investigation Person First Name
Investigation Person Address
Investigation Person Phone
Investigation Person Fax
Investigation Person Email
Investigation Person Affiliation
Investigation Person Roles
Investigation Person Roles Term Accession Number
Investigation Person Roles Term Source REF
STUDY
Study Identifier	10.1038/sdata.2019.8
Study Title	A metagenomic survey of soil microbial communities along a rehabilitation chronosequence after iron ore mining
Study Submission Date	22/08/2018
Study Public Release Date	12/02/2019
Study Description	http://www.nature.com/articles/sdata20198#abstract
Study File Name	s_Oliveira403A_study.txt
Comment[Subject Keywords]	///;//;//
Comment[Manuscript Licence]	CC BY-4.0
Comment[Experimental Metadata Licence]	CC0
Comment[Supplementary Information File Name]	
Comment[Supplementary Information File Type]	x-zip-compressed
Comment[Supplementary Information File URL]	http://www.nature.com/articles/sdata20198#supplementary-information
Comment[Data Repository]	NCBI Sequence Read Archive;Open Science Framework
Comment[Data Record Accession]	SRP153411;doi:10.17605/OSF.IO/EZNMH
Comment[Data Record URI]	http://identifiers.org/ncbi/insdc.sra:SRP153411;http://dx.doi.org/10.17605/OSF.IO/EZNMH
STUDY DESIGN DESCRIPTORS
Study Design Type	observation design	biodiversity assessment objective	sequence assembly objective
Study Design Type Term Accession Number	OBI:0300311	OBI:0001969	ERO:0100054
Study Design Type Term Source REF	OBI	OBI	ERO
STUDY PUBLICATIONS
Study PubMed ID
Study Publication DOI
Study Publication Author List
Study Publication Title
Study Publication Status
Study Publication Status Term Accession Number
Study Publication Status Term Source REF
STUDY FACTORS
Study Factor Name	rehabilitation stage
Study Factor Type	experimental condition
Study Factor Type Term Accession Number	XCO:0000000
Study Factor Type Term Source REF	XCO
STUDY ASSAYS
Study Assay Measurement Type	microbial community
Study Assay Measurement Type Term Accession Number	PCO:1000004
Study Assay Measurement Type Term Source REF	ENVO
Study Assay Technology Type	DNA sequencing
Study Assay Technology Type Term Accession Number	OBI:0000626
Study Assay Technology Type Term Source REF	ERO
Study Assay Technology Platform	instrument; manufacturer
Study Assay File Name	a_Oliveira403A_assay.txt
STUDY PROTOCOLS
Study Protocol Name	Experimental design	DNA extraction and shotgun sequencing	Genome assembly taxonomic and functional classification	Cluster analysis
Study Protocol Type	sample collection protocol	DNA sequencing	genome assembly	data transformation
Study Protocol Type Term Accession Number	http://www.ebi.ac.uk/efo/EFO_0005518	OBI:0000626	ERO:0000609	OBI:0200000
Study Protocol Type Term Source REF	EFO	ERO	ERO	ERO
Study Protocol Description				
Study Protocol URI	""	""	""	""
Study Protocol Version				
Study Protocol Parameters Name	""	instrument; manufacturer	""	""
Study Protocol Parameters Name Term Accession Number	""	""	""	""
Study Protocol Parameters Name Term Source REF	""	""	""	""
Study Protocol Components Name	""	""	""	""
Study Protocol Components Type	""	""	""	""
Study Protocol Components Type Term Accession Number	""	""	""	""
Study Protocol Components Type Term Source REF	""	""	""	""
STUDY CONTACTS
Study Person Last Name	Gastauer	Vera	de Souza	Pires	Alves	Caldeira	Ramos	Oliveira
Study Person First Name	Markus	Mabel Patricia Ortiz	Kleber Padovani	Eder Soares	Ronnie	Cecílio Frois	Silvio Junio	Guilherme
Study Person Mid Initials								
Study Person Email	""	""	""	""	""	""	""	guilherme.oliveira@itv.org
Study Person Phone								
Study Person Fax								
Study Person Address								
Study Person Affiliation	Instituto Tecnológico Vale, Rua Boaventura da Silva, 955, Bairro: Nazaré, CEP 66055-090, Belém, PA, Brazil	Instituto Tecnológico Vale, Rua Boaventura da Silva, 955, Bairro: Nazaré, CEP 66055-090, Belém, PA, Brazil	Instituto Tecnológico Vale, Rua Boaventura da Silva, 955, Bairro: Nazaré, CEP 66055-090, Belém, PA, Brazil	Instituto Tecnológico Vale, Rua Boaventura da Silva, 955, Bairro: Nazaré, CEP 66055-090, Belém, PA, Brazil	Instituto Tecnológico Vale, Rua Boaventura da Silva, 955, Bairro: Nazaré, CEP 66055-090, Belém, PA, Brazil	Instituto Tecnológico Vale, Rua Boaventura da Silva, 955, Bairro: Nazaré, CEP 66055-090, Belém, PA, Brazil	Instituto Tecnológico Vale, Rua Boaventura da Silva, 955, Bairro: Nazaré, CEP 66055-090, Belém, PA, Brazil	Instituto Tecnológico Vale, Rua Boaventura da Silva, 955, Bairro: Nazaré, CEP 66055-090, Belém, PA, Brazil
Study Person Roles								
Study Person Roles Term Accession Number								
Study Person Roles Term Source REF								
Comment[Study Person ORCID]								0000-0003-0054-3438
Comment[Funder]								
Comment[FundRef ID]								
Comment[Funder Term Source REF]								
Comment[Grant Identifier]								
