# Supplementary material for: A metagenomic survey of soil microbial communities along a rehabilitation chronosequence after iron ore mining
Source: Sci Data. 2019 Feb 12;6:190008. doi: 10.1038/sdata.2019.8 (PMC6371960; doi:10.1038/sdata.2019.8)
Supplement: Supplementary file 1 [file sdata20198-isa1.zip › s_Oliveira403A_study.txt]

Source Name	Characteristics[geographical location]	Term Source REF	Term Accession Number	Characteristics[environment type]	Term Source REF	Term Accession Number	Protocol REF	Sample Name	Factor Value[rehabilitation stage]	Comment[location name]
soil sample from Municipality of Corumba Brazil Mina Escarpa area	Municipality of Corumba	GAZ	GAZ:00081967	soil	ENVO	ENVO:00001998	Experimental design	RH_ME_2	Site 3 years after starting of rehabilitation activities	Mina Escarpa area
soil sample from Municipality of Corumba Brazil Mina Escarpa area	Municipality of Corumba	GAZ	GAZ:00081967	soil	ENVO	ENVO:00001998	Experimental design	RH_ME_3	Site 3 years after starting of rehabilitation activities	Mina Escarpa area
soil sample from Municipality of Corumba Brazil Piscinao area	Municipality of Corumba	GAZ	GAZ:00081967	soil	ENVO	ENVO:00001998	Experimental design	RH_PI_3	Site 6 years after starting of rehabilitation activities	Piscinao area
soil sample from Municipality of Corumba Brazil Mina Escarpa area	Municipality of Corumba	GAZ	GAZ:00081967	soil	ENVO	ENVO:00001998	Experimental design	RH_ME_1	Site 3 years after starting of rehabilitation activities	Mina Escarpa area
soil sample from Municipality of Corumba Brazil Rampa Nova area	Municipality of Corumba	GAZ	GAZ:00081967	soil	ENVO	ENVO:00001998	Experimental design	NR_RN_3	non-revegetated study site	Rampa Nova area
soil sample from Municipality of Corumba Brazil Piscinao area	Municipality of Corumba	GAZ	GAZ:00081967	soil	ENVO	ENVO:00001998	Experimental design	RH_PI_1	Site 6 years after starting of rehabilitation activities	Piscinao area
soil sample from Municipality of Corumba Brazil Rampa Nova area	Municipality of Corumba	GAZ	GAZ:00081967	soil	ENVO	ENVO:00001998	Experimental design	NR_RN_1	non-revegetated study site	Rampa Nova area
soil sample from Municipality of Corumba Brazil Rampa Nova area	Municipality of Corumba	GAZ	GAZ:00081967	soil	ENVO	ENVO:00001998	Experimental design	NR_RN_2	non-revegetated study site	Rampa Nova area
soil sample from Municipality of Corumba Brazil reference B area	Municipality of Corumba	GAZ	GAZ:00081967	soil	ENVO	ENVO:00001998	Experimental design	REF_C_1	Reference site, covered by natural vegetation	reference B area
soil sample from Municipality of Corumba Brazil Piscinao area	Municipality of Corumba	GAZ	GAZ:00081967	soil	ENVO	ENVO:00001998	Experimental design	RH_PI_2	Site 6 years after starting of rehabilitation activities	Piscinao area
soil sample from Municipality of Corumba Brazil PRAD 45B area	Municipality of Corumba	GAZ	GAZ:00081967	soil	ENVO	ENVO:00001998	Experimental design	RH_PB_3	Site 2 years after starting of rehabilitation activities	PRAD 45B area
soil sample from Municipality of Corumba Brazil reference B area	Municipality of Corumba	GAZ	GAZ:00081967	soil	ENVO	ENVO:00001998	Experimental design	REF_C_2	Reference site, covered by natural vegetation	reference B area
soil sample from Municipality of Corumba Brazil Seccao 10I area	Municipality of Corumba	GAZ	GAZ:00081967	soil	ENVO	ENVO:00001998	Experimental design	RH_SC_2	Site 2 years after starting of rehabilitation activities	Seccao 10I area
soil sample from Municipality of Corumba Brazil Seccao 10I area	Municipality of Corumba	GAZ	GAZ:00081967	soil	ENVO	ENVO:00001998	Experimental design	RH_SC_3	Site 2 years after starting of rehabilitation activities	Seccao 10I area
soil sample from Municipality of Corumba Brazil PRAD 45C area	Municipality of Corumba	GAZ	GAZ:00081967	soil	ENVO	ENVO:00001998	Experimental design	NR_PR_3	non-revegetated study site	PRAD 45C area
soil sample from Municipality of Corumba Brazil Seccao 10I area	Municipality of Corumba	GAZ	GAZ:00081967	soil	ENVO	ENVO:00001998	Experimental design	RH_SC_1	Site 2 years after starting of rehabilitation activities	Seccao 10I area
soil sample from Municipality of Corumba Brazil PRAD 45C area	Municipality of Corumba	GAZ	GAZ:00081967	soil	ENVO	ENVO:00001998	Experimental design	NR_PR_2	non-revegetated study site	PRAD 45C area
soil sample from Municipality of Corumba Brazil PRAD 45B area	Municipality of Corumba	GAZ	GAZ:00081967	soil	ENVO	ENVO:00001998	Experimental design	RH_PB_2	Site 2 years after starting of rehabilitation activities	PRAD 45B area
soil sample from Municipality of Corumba Brazil PRAD 45A area	Municipality of Corumba	GAZ	GAZ:00081967	soil	ENVO	ENVO:00001998	Experimental design	RH_PA_3	Site 3 years after starting of rehabilitation activities	PRAD 45A area
soil sample from Municipality of Corumba Brazil PRAD 45C area	Municipality of Corumba	GAZ	GAZ:00081967	soil	ENVO	ENVO:00001998	Experimental design	NR_PR_1	non-revegetated study site	PRAD 45C area
soil sample from Municipality of Corumba Brazil reference B area	Municipality of Corumba	GAZ	GAZ:00081967	soil	ENVO	ENVO:00001998	Experimental design	REF_B_1	Reference site, covered by natural vegetation	reference B area
soil sample from Municipality of Corumba Brazil reference B area	Municipality of Corumba	GAZ	GAZ:00081967	soil	ENVO	ENVO:00001998	Experimental design	REF_B_3	Reference site, covered by natural vegetation	reference B area
soil sample from Municipality of Corumba Brazil Mina 5 area	Municipality of Corumba	GAZ	GAZ:00081967	soil	ENVO	ENVO:00001998	Experimental design	NR_M5_3	non-revegetated study site	Mina 5 area
soil sample from Municipality of Corumba Brazil Mina 5 area	Municipality of Corumba	GAZ	GAZ:00081967	soil	ENVO	ENVO:00001998	Experimental design	NR_M5_1	non-revegetated study site	Mina 5 area
soil sample from Municipality of Corumba Brazil Mina 5N area	Municipality of Corumba	GAZ	GAZ:00081967	soil	ENVO	ENVO:00001998	Experimental design	RH_M5_1	Site 2 years after starting of rehabilitation activities	Mina 5N area
soil sample from Municipality of Corumba Brazil reference A area	Municipality of Corumba	GAZ	GAZ:00081967	soil	ENVO	ENVO:00001998	Experimental design	REF_A_1	Reference site, covered by natural vegetation	reference A area
soil sample from Municipality of Corumba Brazil Mina 5N area	Municipality of Corumba	GAZ	GAZ:00081967	soil	ENVO	ENVO:00001998	Experimental design	RH_M5_3	Site 2 years after starting of rehabilitation activities	Mina 5N area
soil sample from Municipality of Corumba Brazil Mina 5N area	Municipality of Corumba	GAZ	GAZ:00081967	soil	ENVO	ENVO:00001998	Experimental design	RH_M5_2	Site 2 years after starting of rehabilitation activities	Mina 5N area
soil sample from Municipality of Corumba Brazil PRAD 45A area	Municipality of Corumba	GAZ	GAZ:00081967	soil	ENVO	ENVO:00001998	Experimental design	RH_PA_1	Site 3 year after starting of rehabilitation activities	PRAD 45A area
soil sample from Municipality of Corumba Brazil Mina Cateto area	Municipality of Corumba	GAZ	GAZ:00081967	soil	ENVO	ENVO:00001998	Experimental design	RH_MC_3	Site 3 years after starting of rehabilitation activities	Mina Cateto area
soil sample from Municipality of Corumba Brazil Mina Cateto area	Municipality of Corumba	GAZ	GAZ:00081967	soil	ENVO	ENVO:00001998	Experimental design	RH_MC_1	Site 3 years after starting of rehabilitation activities	Mina Cateto area
soil sample from Municipality of Corumba Brazil reference B area	Municipality of Corumba	GAZ	GAZ:00081967	soil	ENVO	ENVO:00001998	Experimental design	REF_C_3	Reference site, covered by natural vegetation	reference B area
soil sample from Municipality of Corumba Brazil reference A area	Municipality of Corumba	GAZ	GAZ:00081967	soil	ENVO	ENVO:00001998	Experimental design	REF_A_3	Reference site, covered by natural vegetation	reference A area
soil sample from Municipality of Corumba Brazil Mina 5 area	Municipality of Corumba	GAZ	GAZ:00081967	soil	ENVO	ENVO:00001998	Experimental design	NR_M5_2	non-revegetated study site	Mina 5 area
