# Supplementary material for: A metagenomic survey of soil microbial communities along a rehabilitation chronosequence after iron ore mining
Source: Sci Data. 2019 Feb 12;6:190008. doi: 10.1038/sdata.2019.8 (PMC6371960; doi:10.1038/sdata.2019.8)
Supplement: Supplementary file 1 [file sdata20198-isa1.zip › a_Oliveira403A_assay.txt]

Sample Name	Protocol REF	Parameter Value[instrument]	Parameter Value[manufacturer]	Assay Name	Raw Data File	Comment[Data Repository]	Comment[Data Record Accession]	Comment[Data Record URI]	Protocol REF	Protocol REF	Derived Data File	Comment[Data Repository]	Comment[Data Record Accession]	Comment[Data Record URI]
RH_ME_2	DNA extraction and shotgun sequencing	NextSeq 500	Illumina	SRR7521490	SRX4390072	NCBI Sequence Read Archive	SRP153411	http://identifiers.org/ncbi/insdc.sra:SRP153411	Genome assembly taxonomic and functional classification	Cluster analysis	cluster_analysis; supplementary	Open Science Frameword	doi:10.17605/OSF.IO/EZNMH	http://dx.doi.org/10.17605/OSF.IO/EZNMH
RH_ME_3	DNA extraction and shotgun sequencing	NextSeq 500	Illumina	SRR7521491	SRX4390071	NCBI Sequence Read Archive	SRP153411	http://identifiers.org/ncbi/insdc.sra:SRP153411	Genome assembly taxonomic and functional classification	Cluster analysis	cluster_analysis; supplementary	Open Science Frameword	doi:10.17605/OSF.IO/EZNMH	http://dx.doi.org/10.17605/OSF.IO/EZNMH
RH_PI_3	DNA extraction and shotgun sequencing	NextSeq 500	Illumina	SRR7521492	SRX4390070	NCBI Sequence Read Archive	SRP153411	http://identifiers.org/ncbi/insdc.sra:SRP153411	Genome assembly taxonomic and functional classification	Cluster analysis	cluster_analysis; supplementary	Open Science Frameword	doi:10.17605/OSF.IO/EZNMH	http://dx.doi.org/10.17605/OSF.IO/EZNMH
RH_ME_1	DNA extraction and shotgun sequencing	NextSeq 500	Illumina	SRR7521493	SRX4390069	NCBI Sequence Read Archive	SRP153411	http://identifiers.org/ncbi/insdc.sra:SRP153411	Genome assembly taxonomic and functional classification	Cluster analysis	cluster_analysis; supplementary	Open Science Frameword	doi:10.17605/OSF.IO/EZNMH	http://dx.doi.org/10.17605/OSF.IO/EZNMH
NR_RN_3	DNA extraction and shotgun sequencing	NextSeq 500	Illumina	SRR7521494	SRX4390068	NCBI Sequence Read Archive	SRP153411	http://identifiers.org/ncbi/insdc.sra:SRP153411	Genome assembly taxonomic and functional classification	Cluster analysis	cluster_analysis; supplementary	Open Science Frameword	doi:10.17605/OSF.IO/EZNMH	http://dx.doi.org/10.17605/OSF.IO/EZNMH
RH_PI_1	DNA extraction and shotgun sequencing	NextSeq 500	Illumina	SRR7521495	SRX4390067	NCBI Sequence Read Archive	SRP153411	http://identifiers.org/ncbi/insdc.sra:SRP153411	Genome assembly taxonomic and functional classification	Cluster analysis	cluster_analysis; supplementary	Open Science Frameword	doi:10.17605/OSF.IO/EZNMH	http://dx.doi.org/10.17605/OSF.IO/EZNMH
NR_RN_1	DNA extraction and shotgun sequencing	NextSeq 500	Illumina	SRR7521496	SRX4390066	NCBI Sequence Read Archive	SRP153411	http://identifiers.org/ncbi/insdc.sra:SRP153411	Genome assembly taxonomic and functional classification	Cluster analysis	cluster_analysis; supplementary	Open Science Frameword	doi:10.17605/OSF.IO/EZNMH	http://dx.doi.org/10.17605/OSF.IO/EZNMH
NR_RN_2	DNA extraction and shotgun sequencing	NextSeq 500	Illumina	SRR7521497	SRX4390065	NCBI Sequence Read Archive	SRP153411	http://identifiers.org/ncbi/insdc.sra:SRP153411	Genome assembly taxonomic and functional classification	Cluster analysis	cluster_analysis; supplementary	Open Science Frameword	doi:10.17605/OSF.IO/EZNMH	http://dx.doi.org/10.17605/OSF.IO/EZNMH
REF_C_1	DNA extraction and shotgun sequencing	NextSeq 500	Illumina	SRR7521498	SRX4390064	NCBI Sequence Read Archive	SRP153411	http://identifiers.org/ncbi/insdc.sra:SRP153411	Genome assembly taxonomic and functional classification	Cluster analysis	cluster_analysis; supplementary	Open Science Frameword	doi:10.17605/OSF.IO/EZNMH	http://dx.doi.org/10.17605/OSF.IO/EZNMH
RH_PI_2	DNA extraction and shotgun sequencing	NextSeq 500	Illumina	SRR7521499	SRX4390063	NCBI Sequence Read Archive	SRP153411	http://identifiers.org/ncbi/insdc.sra:SRP153411	Genome assembly taxonomic and functional classification	Cluster analysis	cluster_analysis; supplementary	Open Science Frameword	doi:10.17605/OSF.IO/EZNMH	http://dx.doi.org/10.17605/OSF.IO/EZNMH
RH_PB_3	DNA extraction and shotgun sequencing	NextSeq 500	Illumina	SRR7521500	SRX4390062	NCBI Sequence Read Archive	SRP153411	http://identifiers.org/ncbi/insdc.sra:SRP153411	Genome assembly taxonomic and functional classification	Cluster analysis	cluster_analysis; supplementary	Open Science Frameword	doi:10.17605/OSF.IO/EZNMH	http://dx.doi.org/10.17605/OSF.IO/EZNMH
REF_C_2	DNA extraction and shotgun sequencing	NextSeq 500	Illumina	SRR7521501	SRX4390061	NCBI Sequence Read Archive	SRP153411	http://identifiers.org/ncbi/insdc.sra:SRP153411	Genome assembly taxonomic and functional classification	Cluster analysis	cluster_analysis; supplementary	Open Science Frameword	doi:10.17605/OSF.IO/EZNMH	http://dx.doi.org/10.17605/OSF.IO/EZNMH
RH_SC_2	DNA extraction and shotgun sequencing	NextSeq 500	Illumina	SRR7521502	SRX4390060	NCBI Sequence Read Archive	SRP153411	http://identifiers.org/ncbi/insdc.sra:SRP153411	Genome assembly taxonomic and functional classification	Cluster analysis	cluster_analysis; supplementary	Open Science Frameword	doi:10.17605/OSF.IO/EZNMH	http://dx.doi.org/10.17605/OSF.IO/EZNMH
RH_SC_3	DNA extraction and shotgun sequencing	NextSeq 500	Illumina	SRR7521503	SRX4390059	NCBI Sequence Read Archive	SRP153411	http://identifiers.org/ncbi/insdc.sra:SRP153411	Genome assembly taxonomic and functional classification	Cluster analysis	cluster_analysis; supplementary	Open Science Frameword	doi:10.17605/OSF.IO/EZNMH	http://dx.doi.org/10.17605/OSF.IO/EZNMH
NR_PR_3	DNA extraction and shotgun sequencing	NextSeq 500	Illumina	SRR7521504	SRX4390058	NCBI Sequence Read Archive	SRP153411	http://identifiers.org/ncbi/insdc.sra:SRP153411	Genome assembly taxonomic and functional classification	Cluster analysis	cluster_analysis; supplementary	Open Science Frameword	doi:10.17605/OSF.IO/EZNMH	http://dx.doi.org/10.17605/OSF.IO/EZNMH
RH_SC_1	DNA extraction and shotgun sequencing	NextSeq 500	Illumina	SRR7521505	SRX4390057	NCBI Sequence Read Archive	SRP153411	http://identifiers.org/ncbi/insdc.sra:SRP153411	Genome assembly taxonomic and functional classification	Cluster analysis	cluster_analysis; supplementary	Open Science Frameword	doi:10.17605/OSF.IO/EZNMH	http://dx.doi.org/10.17605/OSF.IO/EZNMH
NR_PR_2	DNA extraction and shotgun sequencing	NextSeq 500	Illumina	SRR7521506	SRX4390056	NCBI Sequence Read Archive	SRP153411	http://identifiers.org/ncbi/insdc.sra:SRP153411	Genome assembly taxonomic and functional classification	Cluster analysis	cluster_analysis; supplementary	Open Science Frameword	doi:10.17605/OSF.IO/EZNMH	http://dx.doi.org/10.17605/OSF.IO/EZNMH
RH_PB_2	DNA extraction and shotgun sequencing	NextSeq 500	Illumina	SRR7521507	SRX4390055	NCBI Sequence Read Archive	SRP153411	http://identifiers.org/ncbi/insdc.sra:SRP153411	Genome assembly taxonomic and functional classification	Cluster analysis	cluster_analysis; supplementary	Open Science Frameword	doi:10.17605/OSF.IO/EZNMH	http://dx.doi.org/10.17605/OSF.IO/EZNMH
RH_PA_3	DNA extraction and shotgun sequencing	NextSeq 500	Illumina	SRR7521508	SRX4390054	NCBI Sequence Read Archive	SRP153411	http://identifiers.org/ncbi/insdc.sra:SRP153411	Genome assembly taxonomic and functional classification	Cluster analysis	cluster_analysis; supplementary	Open Science Frameword	doi:10.17605/OSF.IO/EZNMH	http://dx.doi.org/10.17605/OSF.IO/EZNMH
NR_PR_1	DNA extraction and shotgun sequencing	NextSeq 500	Illumina	SRR7521509	SRX4390053	NCBI Sequence Read Archive	SRP153411	http://identifiers.org/ncbi/insdc.sra:SRP153411	Genome assembly taxonomic and functional classification	Cluster analysis	cluster_analysis; supplementary	Open Science Frameword	doi:10.17605/OSF.IO/EZNMH	http://dx.doi.org/10.17605/OSF.IO/EZNMH
REF_B_1	DNA extraction and shotgun sequencing	NextSeq 500	Illumina	SRR7521510	SRX4390052	NCBI Sequence Read Archive	SRP153411	http://identifiers.org/ncbi/insdc.sra:SRP153411	Genome assembly taxonomic and functional classification	Cluster analysis	cluster_analysis; supplementary	Open Science Frameword	doi:10.17605/OSF.IO/EZNMH	http://dx.doi.org/10.17605/OSF.IO/EZNMH
REF_B_3	DNA extraction and shotgun sequencing	NextSeq 500	Illumina	SRR7521511	SRX4390051	NCBI Sequence Read Archive	SRP153411	http://identifiers.org/ncbi/insdc.sra:SRP153411	Genome assembly taxonomic and functional classification	Cluster analysis	cluster_analysis; supplementary	Open Science Frameword	doi:10.17605/OSF.IO/EZNMH	http://dx.doi.org/10.17605/OSF.IO/EZNMH
NR_M5_3	DNA extraction and shotgun sequencing	NextSeq 500	Illumina	SRR7521512	SRX4390050	NCBI Sequence Read Archive	SRP153411	http://identifiers.org/ncbi/insdc.sra:SRP153411	Genome assembly taxonomic and functional classification	Cluster analysis	cluster_analysis; supplementary	Open Science Frameword	doi:10.17605/OSF.IO/EZNMH	http://dx.doi.org/10.17605/OSF.IO/EZNMH
NR_M5_1	DNA extraction and shotgun sequencing	NextSeq 500	Illumina	SRR7521513	SRX4390049	NCBI Sequence Read Archive	SRP153411	http://identifiers.org/ncbi/insdc.sra:SRP153411	Genome assembly taxonomic and functional classification	Cluster analysis	cluster_analysis; supplementary	Open Science Frameword	doi:10.17605/OSF.IO/EZNMH	http://dx.doi.org/10.17605/OSF.IO/EZNMH
RH_M5_1	DNA extraction and shotgun sequencing	NextSeq 500	Illumina	SRR7521514	SRX4390048	NCBI Sequence Read Archive	SRP153411	http://identifiers.org/ncbi/insdc.sra:SRP153411	Genome assembly taxonomic and functional classification	Cluster analysis	cluster_analysis; supplementary	Open Science Frameword	doi:10.17605/OSF.IO/EZNMH	http://dx.doi.org/10.17605/OSF.IO/EZNMH
REF_A_1	DNA extraction and shotgun sequencing	NextSeq 500	Illumina	SRR7521515	SRX4390047	NCBI Sequence Read Archive	SRP153411	http://identifiers.org/ncbi/insdc.sra:SRP153411	Genome assembly taxonomic and functional classification	Cluster analysis	cluster_analysis; supplementary	Open Science Frameword	doi:10.17605/OSF.IO/EZNMH	http://dx.doi.org/10.17605/OSF.IO/EZNMH
RH_M5_3	DNA extraction and shotgun sequencing	NextSeq 500	Illumina	SRR7521516	SRX4390046	NCBI Sequence Read Archive	SRP153411	http://identifiers.org/ncbi/insdc.sra:SRP153411	Genome assembly taxonomic and functional classification	Cluster analysis	cluster_analysis; supplementary	Open Science Frameword	doi:10.17605/OSF.IO/EZNMH	http://dx.doi.org/10.17605/OSF.IO/EZNMH
RH_M5_2	DNA extraction and shotgun sequencing	NextSeq 500	Illumina	SRR7521517	SRX4390045	NCBI Sequence Read Archive	SRP153411	http://identifiers.org/ncbi/insdc.sra:SRP153411	Genome assembly taxonomic and functional classification	Cluster analysis	cluster_analysis; supplementary	Open Science Frameword	doi:10.17605/OSF.IO/EZNMH	http://dx.doi.org/10.17605/OSF.IO/EZNMH
RH_PA_1	DNA extraction and shotgun sequencing	NextSeq 500	Illumina	SRR7521518	SRX4390044	NCBI Sequence Read Archive	SRP153411	http://identifiers.org/ncbi/insdc.sra:SRP153411	Genome assembly taxonomic and functional classification	Cluster analysis	cluster_analysis; supplementary	Open Science Frameword	doi:10.17605/OSF.IO/EZNMH	http://dx.doi.org/10.17605/OSF.IO/EZNMH
RH_MC_3	DNA extraction and shotgun sequencing	NextSeq 500	Illumina	SRR7521519	SRX4390043	NCBI Sequence Read Archive	SRP153411	http://identifiers.org/ncbi/insdc.sra:SRP153411	Genome assembly taxonomic and functional classification	Cluster analysis	cluster_analysis; supplementary	Open Science Frameword	doi:10.17605/OSF.IO/EZNMH	http://dx.doi.org/10.17605/OSF.IO/EZNMH
RH_MC_1	DNA extraction and shotgun sequencing	NextSeq 500	Illumina	SRR7521520	SRX4390042	NCBI Sequence Read Archive	SRP153411	http://identifiers.org/ncbi/insdc.sra:SRP153411	Genome assembly taxonomic and functional classification	Cluster analysis	cluster_analysis; supplementary	Open Science Frameword	doi:10.17605/OSF.IO/EZNMH	http://dx.doi.org/10.17605/OSF.IO/EZNMH
REF_C_3	DNA extraction and shotgun sequencing	NextSeq 500	Illumina	SRR7521521	SRX4390041	NCBI Sequence Read Archive	SRP153411	http://identifiers.org/ncbi/insdc.sra:SRP153411	Genome assembly taxonomic and functional classification	Cluster analysis	cluster_analysis; supplementary	Open Science Frameword	doi:10.17605/OSF.IO/EZNMH	http://dx.doi.org/10.17605/OSF.IO/EZNMH
REF_A_3	DNA extraction and shotgun sequencing	NextSeq 500	Illumina	SRR7521522	SRX4390040	NCBI Sequence Read Archive	SRP153411	http://identifiers.org/ncbi/insdc.sra:SRP153411	Genome assembly taxonomic and functional classification	Cluster analysis	cluster_analysis; supplementary	Open Science Frameword	doi:10.17605/OSF.IO/EZNMH	http://dx.doi.org/10.17605/OSF.IO/EZNMH
NR_M5_2	DNA extraction and shotgun sequencing	NextSeq 500	Illumina	SRR7521523	SRX4390039	NCBI Sequence Read Archive	SRP153411	http://identifiers.org/ncbi/insdc.sra:SRP153411	Genome assembly taxonomic and functional classification	Cluster analysis	cluster_analysis; supplementary	Open Science Frameword	doi:10.17605/OSF.IO/EZNMH	http://dx.doi.org/10.17605/OSF.IO/EZNMH
